# Supplementary material for: Assessing Performance of Contemporary Plant-Based Diets against the UK Dietary Guidelines: Findings from the Feeding the Future (FEED) Study
Source: Nutrients. 2024 Apr 29;16(9):1336. doi: 10.3390/nu16091336 (PMC11085280; doi:10.3390/nu16091336)
Supplement: Supplementary file 1 [file nutrients-16-01336-s001.zip]

Archive with 1 entries (1 files):
- nutrients-2965352-supplementary.pdf
